# Supplementary material for: Treatment monitoring of colorectal cancer by integrated analysis of plasma concentration and sequencing of circulating tumor DNA
Source: Mol Cancer. 2020 Oct 26;19:150. doi: 10.1186/s12943-020-01273-8 (PMC7586655; doi:10.1186/s12943-020-01273-8)
Supplement: Supplementary file 3 — Additional file 3: Supplementary Figure S1. The number and timing of cfDNA analysis in 60 CRC patients. Supplementary Figure S2. Analytical pipeline of the cfDNA test. [file 12943_2020_1273_MOESM3_ESM.zip]

Archive with 2 entries (2 files):
- Supplementary Fig S2.jpg
- Supplementary Figure S1.jpg
